# Supplementary material for: A novel device for assessing dark adaptation in field settings
Source: BMC Ophthalmol. 2015 Jul 9;15:74. doi: 10.1186/s12886-015-0062-7 (PMC4496941; doi:10.1186/s12886-015-0062-7)
Supplement: Additional file 2: — Example PFDA video file from a child with abnormal dark adaptation. [file 12886_2015_62_MOESM2_ESM.zip]

Archive with 1 entries (1 files):
- 1972300391518962_add2.m4v
